# Supplementary material for: STPP-UP: An alternative method for drug target identification using protein thermal stability
Source: J Biol Chem. 2023 Sep 22;299(11):105279. doi: 10.1016/j.jbc.2023.105279 (PMC10594562; doi:10.1016/j.jbc.2023.105279)
Supplement: Supplemental Table S1 [file mmc1.xlsx]

## Sheet: STPP-UP
Experiment identifier	Figure	Test/Carrier	Treatment	Replicate	TMT lable	Tmax	Ramp rate (C/s)
DZ064	2A; S3B; S7B	Test	DMSO	1	126	57	0.2	All samples in the same box were pooled and measured in a single experiment
DZ064	2A; S3B; S7B	Test	DMSO	2	127N	57	0.2
DZ064	2A; S3B; S7B	Test	DMSO	3	127C	57	0.2
DZ064	2A; S3B; S7B	Test	EED226 10µM	1	130N	57	0.2
DZ064	2A; S3B; S7B	Test	EED226 10µM	2	130C	57	0.2
DZ064	2A; S3B; S7B	Test	EED226 10µM	3	131	57	0.2
DZ064	2A; S3B; S7B	Carrier	DMSO	1	126	37	-
DZ064	2A; S3B; S7B	Carrier	DMSO	2	127N	37	-
DZ064	2A; S3B; S7B	Carrier	DMSO	3	127C	37	-
DZ064	2A; S3B; S7B	Carrier	EED226 10µM	1	130N	37	-
DZ064	2A; S3B; S7B	Carrier	EED226 10µM	2	130C	37	-
DZ064	2A; S3B; S7B	Carrier	EED226 10µM	3	131	37	-
DZ078	2C; S5B	Test	DMSO	1	126	57	0.2
DZ078	2C; S5B	Test	DMSO	2	127N	57	0.2
DZ078	2C; S5B	Test	DMSO	3	127C	57	0.2
DZ078	2C; S5B	Test	C1 10µM	1	128N	57	0.2
DZ078	2C; S5B	Test	C1 10µM	2	128C	57	0.2
DZ078	2C; S5B	Test	C1 10µM	3	129N	57	0.2
DZ078	2C; S5B	Carrier	DMSO	1	129C	37	-
DZ078	2C; S5B	Carrier	DMSO	2	130N	37	-
DZ078	2C; S5B	Carrier	DMSO	3	130C	37	-
DZ078	2C; S5B	Carrier	C1 10µM	1	131N	37	-
DZ078	2C; S5B	Carrier	C1 10µM	2	131C	37	-
DZ078	2C; S5B	Carrier	C1 10µM	3	132N	37	-
DZ071 - A	S4A	Test	DMSO	1	126	52	0.2
DZ071 - A	S4A	Test	DMSO	2	127N	52	0.2
DZ071 - A	S4A	Test	DMSO	3	127C	52	0.2
DZ071 - A	S4A	Test	C1 10µM	1	128N	52	0.2
DZ071 - A	S4A	Test	C1 10µM	2	128C	52	0.2
DZ071 - A	S4A	Test	C1 10µM	3	129N	52	0.2
DZ071 - A	S4A	Carrier	DMSO	1	129C	37	-
DZ071 - A	S4A	Carrier	DMSO	2	130N	37	-
DZ071 - A	S4A	Carrier	DMSO	3	130C	37	-
DZ071 - A	S4A	Carrier	C1 10µM	1	131N	37	-
DZ071 - A	S4A	Carrier	C1 10µM	2	131C	37	-
DZ071 - A	S4A	Carrier	C1 10µM	3	132N	37	-
DZ071 - B	S4A	Test	DMSO	1	126	57	0.2
DZ071 - B	S4A	Test	DMSO	2	127N	57	0.2
DZ071 - B	S4A	Test	DMSO	3	127C	57	0.2
DZ071 - B	S4A	Test	C1 10µM	1	128N	57	0.2
DZ071 - B	S4A	Test	C1 10µM	2	128C	57	0.2
DZ071 - B	S4A	Test	C1 10µM	3	129N	57	0.2
DZ071 - B	S4A	Carrier	DMSO	1	129C	37	-
DZ071 - B	S4A	Carrier	DMSO	2	130N	37	-
DZ071 - B	S4A	Carrier	DMSO	3	130C	37	-
DZ071 - B	S4A	Carrier	C1 10µM	1	131N	37	-
DZ071 - B	S4A	Carrier	C1 10µM	2	131C	37	-
DZ071 - B	S4A	Carrier	C1 10µM	3	132N	37	-
DZ071 - C	S4A	Test	DMSO	1	126	62	0.2
DZ071 - C	S4A	Test	DMSO	2	127N	62	0.2
DZ071 - C	S4A	Test	DMSO	3	127C	62	0.2
DZ071 - C	S4A	Test	C1 10µM	1	128N	62	0.2
DZ071 - C	S4A	Test	C1 10µM	2	128C	62	0.2
DZ071 - C	S4A	Test	C1 10µM	3	129N	62	0.2
DZ071 - C	S4A	Carrier	DMSO	1	129C	37	-
DZ071 - C	S4A	Carrier	DMSO	2	130N	37	-
DZ071 - C	S4A	Carrier	DMSO	3	130C	37	-
DZ071 - C	S4A	Carrier	C1 10µM	1	131N	37	-
DZ071 - C	S4A	Carrier	C1 10µM	2	131C	37	-
DZ071 - C	S4A	Carrier	C1 10µM	3	132N	37	-
DZ071 - D	S4A	Test	DMSO	1	126	67	0.2
DZ071 - D	S4A	Test	DMSO	2	127N	67	0.2
DZ071 - D	S4A	Test	DMSO	3	127C	67	0.2
DZ071 - D	S4A	Test	C1 10µM	1	128N	67	0.2
DZ071 - D	S4A	Test	C1 10µM	2	128C	67	0.2
DZ071 - D	S4A	Test	C1 10µM	3	129N	67	0.2
DZ071 - D	S4A	Carrier	DMSO	1	129C	37	-
DZ071 - D	S4A	Carrier	DMSO	2	130N	37	-
DZ071 - D	S4A	Carrier	DMSO	3	130C	37	-
DZ071 - D	S4A	Carrier	C1 10µM	1	131N	37	-
DZ071 - D	S4A	Carrier	C1 10µM	2	131C	37	-
DZ071 - D	S4A	Carrier	C1 10µM	3	132N	37	-
DZ095	S6A; S6B	STPP-UP	DMSO	1	126	57	0.2
DZ095	S6A; S6B	STPP-UP	DMSO	2	127N	57	0.2
DZ095	S6A; S6B	STPP-UP	Staurosporine 20µM	1	127C	57	0.2
DZ095	S6A; S6B	STPP-UP	Staurosporine 20µM	2	128N	57	0.2
DZ095	S6A; S6B	Single Temperature	DMSO	1	128C	57	-
DZ095	S6A; S6B	Single Temperature	DMSO	2	129N	57	-
DZ095	S6A; S6B	Single Temperature	Staurosporine 20µM	1	129C	57	-
DZ095	S6A; S6B	Single Temperature	Staurosporine 20µM	2	130N	57	-
DZ095	S6A; S6B	Carrier	DMSO	1	130C	37	-
DZ095	S6A; S6B	Carrier	DMSO	2	131N	37	-
DZ095	S6A; S6B	Carrier	Staurosporine 20µM	1	131C	37	-
DZ095	S6A; S6B	Carrier	Staurosporine 20µM	2	132N	37	-
DZ103	S5C	Test	DMSO	1	126	55	0.1
DZ103	S5C	Test	DMSO	2	127N	55	0.1
DZ103	S5C	Test	DMSO	3	127C	55	0.1
DZ103	S5C	Test	C1 10µM	1	128N	55	0.1
DZ103	S5C	Test	C1 10µM	2	128C	55	0.1
DZ103	S5C	Test	C1 10µM	3	129N	55	0.1
DZ103	S5C	Carrier	DMSO	1	129C	37	-
DZ103	S5C	Carrier	DMSO	2	130N	37	-
DZ103	S5C	Carrier	DMSO	3	130C	37	-
DZ103	S5C	Carrier	C1 10µM	1	131N	37	-
DZ103	S5C	Carrier	C1 10µM	2	131C	37	-
DZ103	S5C	Carrier	C1 10µM	3	132N	37	-

## Sheet: TPP
TMT label	condition	rep	file	Temperature
126	ctrl	rep1	T1T2_merged_results_20190423_1728_proteins.txt	37
127N	GSK126	rep1	T1T2_merged_results_20190423_1728_proteins.txt	37
127C	EED226	rep1	T1T2_merged_results_20190423_1728_proteins.txt	37
128N	SUZ12ko	rep1	T1T2_merged_results_20190423_1728_proteins.txt	37
128C	EEDko	rep1	T1T2_merged_results_20190423_1728_proteins.txt	37
129N	ctrl	rep1	T1T2_merged_results_20190423_1728_proteins.txt	40.4
129C	GSK126	rep1	T1T2_merged_results_20190423_1728_proteins.txt	40.4
130N	EED226	rep1	T1T2_merged_results_20190423_1728_proteins.txt	40.4
130C	SUZ12ko	rep1	T1T2_merged_results_20190423_1728_proteins.txt	40.4
131N	EEDko	rep1	T1T2_merged_results_20190423_1728_proteins.txt	40.4
126	ctrl	rep1	T3T4_merged_results_20190424_1332_proteins.txt	44
127N	GSK126	rep1	T3T4_merged_results_20190424_1332_proteins.txt	44
127C	EED226	rep1	T3T4_merged_results_20190424_1332_proteins.txt	44
128N	SUZ12ko	rep1	T3T4_merged_results_20190424_1332_proteins.txt	44
128C	EEDko	rep1	T3T4_merged_results_20190424_1332_proteins.txt	44
129N	ctrl	rep1	T3T4_merged_results_20190424_1332_proteins.txt	46.9
129C	GSK126	rep1	T3T4_merged_results_20190424_1332_proteins.txt	46.9
130N	EED226	rep1	T3T4_merged_results_20190424_1332_proteins.txt	46.9
130C	SUZ12ko	rep1	T3T4_merged_results_20190424_1332_proteins.txt	46.9
131N	EEDko	rep1	T3T4_merged_results_20190424_1332_proteins.txt	46.9
126	ctrl	rep1	T5T6_merged_results_20190424_1343_proteins.txt	49.8
127N	GSK126	rep1	T5T6_merged_results_20190424_1343_proteins.txt	49.8
127C	EED226	rep1	T5T6_merged_results_20190424_1343_proteins.txt	49.8
128N	SUZ12ko	rep1	T5T6_merged_results_20190424_1343_proteins.txt	49.8
128C	EEDko	rep1	T5T6_merged_results_20190424_1343_proteins.txt	49.8
129N	ctrl	rep1	T5T6_merged_results_20190424_1343_proteins.txt	52.9
129C	GSK126	rep1	T5T6_merged_results_20190424_1343_proteins.txt	52.9
130N	EED226	rep1	T5T6_merged_results_20190424_1343_proteins.txt	52.9
130C	SUZ12ko	rep1	T5T6_merged_results_20190424_1343_proteins.txt	52.9
131N	EEDko	rep1	T5T6_merged_results_20190424_1343_proteins.txt	52.9
126	ctrl	rep1	T7T8_merged_results_20190424_1221_proteins.txt	55.5
127N	GSK126	rep1	T7T8_merged_results_20190424_1221_proteins.txt	55.5
127C	EED226	rep1	T7T8_merged_results_20190424_1221_proteins.txt	55.5
128N	SUZ12ko	rep1	T7T8_merged_results_20190424_1221_proteins.txt	55.5
128C	EEDko	rep1	T7T8_merged_results_20190424_1221_proteins.txt	55.5
129N	ctrl	rep1	T7T8_merged_results_20190424_1221_proteins.txt	58.6
129C	GSK126	rep1	T7T8_merged_results_20190424_1221_proteins.txt	58.6
130N	EED226	rep1	T7T8_merged_results_20190424_1221_proteins.txt	58.6
130C	SUZ12ko	rep1	T7T8_merged_results_20190424_1221_proteins.txt	58.6
131N	EEDko	rep1	T7T8_merged_results_20190424_1221_proteins.txt	58.6
126	ctrl	rep1	T9T10_merged_results_20190424_1128_proteins.txt	62
127N	GSK126	rep1	T9T10_merged_results_20190424_1128_proteins.txt	62
127C	EED226	rep1	T9T10_merged_results_20190424_1128_proteins.txt	62
128N	SUZ12ko	rep1	T9T10_merged_results_20190424_1128_proteins.txt	62
128C	EEDko	rep1	T9T10_merged_results_20190424_1128_proteins.txt	62
129N	ctrl	rep1	T9T10_merged_results_20190424_1128_proteins.txt	66.3
129C	GSK126	rep1	T9T10_merged_results_20190424_1128_proteins.txt	66.3
130N	EED226	rep1	T9T10_merged_results_20190424_1128_proteins.txt	66.3
130C	SUZ12ko	rep1	T9T10_merged_results_20190424_1128_proteins.txt	66.3
131N	EEDko	rep1	T9T10_merged_results_20190424_1128_proteins.txt	66.3
126	ctrl	rep2	T1T2_merged_results_20190520_1534_proteins.txt	37
127N	GSK126	rep2	T1T2_merged_results_20190520_1534_proteins.txt	37
127C	EED226	rep2	T1T2_merged_results_20190520_1534_proteins.txt	37
128N	SUZ12ko	rep2	T1T2_merged_results_20190520_1534_proteins.txt	37
128C	EEDko	rep2	T1T2_merged_results_20190520_1534_proteins.txt	37
129N	ctrl	rep2	T1T2_merged_results_20190520_1534_proteins.txt	40.4
129C	GSK126	rep2	T1T2_merged_results_20190520_1534_proteins.txt	40.4
130N	EED226	rep2	T1T2_merged_results_20190520_1534_proteins.txt	40.4
130C	SUZ12ko	rep2	T1T2_merged_results_20190520_1534_proteins.txt	40.4
131N	EEDko	rep2	T1T2_merged_results_20190520_1534_proteins.txt	40.4
126	ctrl	rep2	T3T4_merged_results_20190520_1524_proteins.txt	44
127N	GSK126	rep2	T3T4_merged_results_20190520_1524_proteins.txt	44
127C	EED226	rep2	T3T4_merged_results_20190520_1524_proteins.txt	44
128N	SUZ12ko	rep2	T3T4_merged_results_20190520_1524_proteins.txt	44
128C	EEDko	rep2	T3T4_merged_results_20190520_1524_proteins.txt	44
129N	ctrl	rep2	T3T4_merged_results_20190520_1524_proteins.txt	46.9
129C	GSK126	rep2	T3T4_merged_results_20190520_1524_proteins.txt	46.9
130N	EED226	rep2	T3T4_merged_results_20190520_1524_proteins.txt	46.9
130C	SUZ12ko	rep2	T3T4_merged_results_20190520_1524_proteins.txt	46.9
131N	EEDko	rep2	T3T4_merged_results_20190520_1524_proteins.txt	46.9
126	ctrl	rep2	T5T6_merged_results_20190523_1306_proteins.txt	49.8
127N	GSK126	rep2	T5T6_merged_results_20190523_1306_proteins.txt	49.8
127C	EED226	rep2	T5T6_merged_results_20190523_1306_proteins.txt	49.8
128N	SUZ12ko	rep2	T5T6_merged_results_20190523_1306_proteins.txt	49.8
128C	EEDko	rep2	T5T6_merged_results_20190523_1306_proteins.txt	49.8
129N	ctrl	rep2	T5T6_merged_results_20190523_1306_proteins.txt	52.9
129C	GSK126	rep2	T5T6_merged_results_20190523_1306_proteins.txt	52.9
130N	EED226	rep2	T5T6_merged_results_20190523_1306_proteins.txt	52.9
130C	SUZ12ko	rep2	T5T6_merged_results_20190523_1306_proteins.txt	52.9
131N	EEDko	rep2	T5T6_merged_results_20190523_1306_proteins.txt	52.9
126	ctrl	rep2	T7T8_merged_results_20190527_1201_proteins.txt	55.5
127N	GSK126	rep2	T7T8_merged_results_20190527_1201_proteins.txt	55.5
127C	EED226	rep2	T7T8_merged_results_20190527_1201_proteins.txt	55.5
128N	SUZ12ko	rep2	T7T8_merged_results_20190527_1201_proteins.txt	55.5
128C	EEDko	rep2	T7T8_merged_results_20190527_1201_proteins.txt	55.5
129N	ctrl	rep2	T7T8_merged_results_20190527_1201_proteins.txt	58.6
129C	GSK126	rep2	T7T8_merged_results_20190527_1201_proteins.txt	58.6
130N	EED226	rep2	T7T8_merged_results_20190527_1201_proteins.txt	58.6
130C	SUZ12ko	rep2	T7T8_merged_results_20190527_1201_proteins.txt	58.6
131N	EEDko	rep2	T7T8_merged_results_20190527_1201_proteins.txt	58.6
126	ctrl	rep2	T9T10_merged_results_20190527_1114_proteins.txt	62
127N	GSK126	rep2	T9T10_merged_results_20190527_1114_proteins.txt	62
127C	EED226	rep2	T9T10_merged_results_20190527_1114_proteins.txt	62
128N	SUZ12ko	rep2	T9T10_merged_results_20190527_1114_proteins.txt	62
128C	EEDko	rep2	T9T10_merged_results_20190527_1114_proteins.txt	62
129N	ctrl	rep2	T9T10_merged_results_20190527_1114_proteins.txt	66.3
129C	GSK126	rep2	T9T10_merged_results_20190527_1114_proteins.txt	66.3
130N	EED226	rep2	T9T10_merged_results_20190527_1114_proteins.txt	66.3
130C	SUZ12ko	rep2	T9T10_merged_results_20190527_1114_proteins.txt	66.3
131N	EEDko	rep2	T9T10_merged_results_20190527_1114_proteins.txt	66.3
